# Supplementary material for: Expanding the toolbox for Trypanosoma cruzi: A parasite line incorporating a bioluminescence-fluorescence dual reporter and streamlined CRISPR/Cas9 functionality for rapid in vivo localisation and phenotyping
Source: PLoS Negl Trop Dis. 2018 Apr 2;12(4):e0006388. doi: 10.1371/journal.pntd.0006388 (PMC5897030; doi:10.1371/journal.pntd.0006388)
Supplement: S2 Movie — Red represents DAPI staining for host and parasite DNA, green is the mNeonGreen fluorescence of the parasites. The z-stack was acquired with 100X objective at a scan zoom of 2.8, with a Z-depth of 15 μm, on a Zeiss LSM510 confocal microscope. (ZIP) [file pntd.0006388.s006.zip]

Archive with 1 entries (1 files):
- S2 movie.avi
