# Supplementary material for: Expanding the toolbox for Trypanosoma cruzi: A parasite line incorporating a bioluminescence-fluorescence dual reporter and streamlined CRISPR/Cas9 functionality for rapid in vivo localisation and phenotyping
Source: PLoS Negl Trop Dis. 2018 Apr 2;12(4):e0006388. doi: 10.1371/journal.pntd.0006388 (PMC5897030; doi:10.1371/journal.pntd.0006388)
Supplement: S1 Table — (XLSX) [file pntd.0006388.s007.xlsx]

## Sheet: Sheet1
Primer Name	Sequence	Role
LucNeon Fus	GATCCTGATCAAGGCCAAGAAGGGCGGCAAGATCACGGCGGGCCCGGGCT CGGCGACGGTCTCGAAAGGTGAGGAAGAC	Generation of Luciferase::mNeonGreen fusion gene
mNeon Rev	ATATATATACTCGAGTCACTTATACAATTCGTCCATCCCCATCAC
Luc FWD	ATATATATATGGATCCATGGAGGACGCCAAGAACATCAAGAAGGGACCAG
pBlast_Tub_Swa_Fw	GGATTTAAATGTATAATGCAGACCTGCTGCCCTAGGTGAGGATCCACGCGGAC	Generation pf pTbBLAST
pBlast_Act_Swa_Rev	GGATTTAAATCCAATTTGAGAGACCTGTGCGGCCTGCCACCATACCCACGC
GP72_Up Fw	ACAAACAAAAAAGCAAAAACAAAAATATTTGTATAATGCAGACCTGCTGC	GP72 homology donor fragment
GP72_Down Rev	CCTTTTTTTTTTTTCTTCTTCTTCTTCCCGCCAATTTGAGAGACCTGTGC
GP72_5sgRNA	GAAATTAATACGACTCACTATAGGGTAGACCGGACGTCCCGTCTGTTTTAGAGCTAGAAATAGC	GP72 sgRNAs
GP72_3sgRNA	GAAATTAATACGACTCACTATAGGGCAAGCGAAGGTGAAAACAAGTTTTAGAGCTAGAAATAGC
LN HygRev	ACGAGTGCTGGGGCGTCGGTTTCCACTATCCCAATTTGAGAGACCTGTGC	Replacement of mNeonGreen with mScarlet homology donor
LNSpacFwd	ACGGCGGGCCCGGGCTCGGCGACGGTCTCGGGTTCTGGTAGTGGTTCCGG
Neon sgRNA	GAAATTAATACGACTCACTATAGGATTTGGGTCGATCAACGGTGGTTTTAGAGCTAGAAATAGC	Replacement of mNeonGreen with mScarlet sgRNAs
Hyg sgRNA	GAAATTAATACGACTCACTATAGGGAGTACTTCTACACAGCCATGTTTTAGAGCTAGAAATAGC
TopIA_DownRev	AAGCATAAGTTGGAGAAGAGCAGCGAGGTAGGTTCTGGTAGTGGTTCCGG	Tagging of DNA topoisomerase 1A
TopIA_DownFw	TTTGCTCGCTATCTCTATTCTCTATGGCCACCAATTTGAGAGACCTGTGC
TopIA_sgRNA3	GAAATTAATACGACTCACTATAGGTTATTATTATCCTTCGGGTGGTTTTAGAGCTAGAAATAGC	Tagging of DNA topoisomerase 1A sgRNA
G00	AAAAGCACCGACTCGGTGCCACTTTTTCAAGTTGATAACGGACTAGCCTTATTTTAACTTGCTATTTCTAGCTCTAAAAC	conserved sgRNA primer
